# Supplementary material for: Terbium Removal from Aqueous Solutions Using a In2O3 Nanoadsorbent and Arthrospira platensis Biomass
Source: Nanomaterials (Basel). 2023 Oct 3;13(19):2698. doi: 10.3390/nano13192698 (PMC10574616; doi:10.3390/nano13192698)
Supplement: Supplementary file 1 [file nanomaterials-13-02698-s001.zip]

Archive with 7 entries (7 files):
- nanomaterials-2620414-supplementary.pdf
- Supplemnetary File S1/Zeta pH 2 (22-06-2023).pdf
- Supplemnetary File S1/Zeta pH 3 (22-06-2023).pdf
- Supplemnetary File S1/Zeta pH 4 (22-06-2023).pdf
- Supplemnetary File S1/Zeta pH 5 (22-06-2023).pdf
- Supplemnetary File S1/Zeta pH 6 (22-06-2023).pdf
- Supplemnetary File S1/Zeta pH 7 (22-06-2023).pdf
